# Supplementary material for: Foliage Intensity is an Important Cue of Habitat Location for Empoasca onukii
Source: Insects. 2020 Jul 9;11(7):426. doi: 10.3390/insects11070426 (PMC7412280; doi:10.3390/insects11070426)
Supplement: Supplementary file 1 [file insects-11-00426-s001.zip]

Archive with 1 entries (1 files):
- insects-847411-supplementary.xlsx
