# Supplementary material for: Foliage Intensity is an Important Cue of Habitat Location for Empoasca onukii
Source: Insects. 2020 Jul 9;11(7):426. doi: 10.3390/insects11070426 (PMC7412280; doi:10.3390/insects11070426)
Supplement: Supplementary file 1 [file insects-11-00426-s001.zip › insects-847411-supplementary.xlsx]

## Sheet: Sheet1
Table S1. Primers used in opsin genes amplification.
Gene name	Sequence (5’→3’)
Eo-UV-F	GTACCTCAGTGGGGCCGACT
Eo-UV-R	GCCGGAGTGGTAGCTGTGG
Eo-B-F	CCAAGCGAAGACGATCATCA
Eo-B-R	CGGGAGGATTGCAGAGTCTAAG
Eo-LW-F	CCCCCGCACTCTTGTCTGTA
Eo-LW-R	GTACAGTGCCGAGTCGTATCCA
